# Supplementary material for: The field evaluation of a push-pull system to control malaria vectors in Northern Belize, Central America
Source: Malar J. 2015 Apr 29;14:184. doi: 10.1186/s12936-015-0692-5 (PMC4425932; doi:10.1186/s12936-015-0692-5)
Supplement: Additional file 1: — The Graeco-Latin square study design. Each specific combination of experimental treatment and collection team was rotated through each one of the huts. [file 12936_2015_692_MOESM1_ESM.xlsx]

## Sheet: Additional File 1
Additional File 1. The Graeco-Latin square study design. Each specific combination of experimental treatment and collection team was rotated through each one of the huts.
		Hut 1	Hut 2	Hut 3	Hut 4
Night	Intervention	Control1	Pull2	Push3	P-P4
1	Collection Team	1	2	3	4
Night	Intervention	Control	Pull	Push	P-P
2	Collection Team	4	1	2	3
Night	Intervention	Control	Pull	Push	P-P
3	Collection Team	3	4	1	2
Night	Intervention	Control	Pull	Push	P-P
4	Collection Team	2	3	4	1
Night	Intervention	P-P	Control	Pull	Push
5	Collection Team	4	3	2	1
Night	Intervention	P-P	Control	Pull	Push
6	Collection Team	1	4	3	2
Night	Intervention	P-P	Control	Pull	Push
7	Collection Team	2	1	4	3
Night	Intervention	P-P	Control	Pull	Push
8	Collection Team	3	2	1	4
Night	Intervention	Push	P-P	Control	Pull
9	Collection Team	1	2	3	4
Night	Intervention	Push	P-P	Control	Pull
10	Collection Team	4	1	2	3
Night	Intervention	Push	P-P	Control	Pull
11	Collection Team	3	4	1	2
Night	Intervention	Push	P-P	Control	Pull
12	Collection Team	2	3	4	1
Night	Intervention	Pull	Push	P-P	Control
13	Collection Team	4	3	2	1
Night	Intervention	Pull	Push	P-P	Control
14	Collection Team	1	4	3	2
Night	Intervention	Pull	Push	P-P	Control
15	Collection Team	2	1	4	3
Night	Intervention	Pull	Push	P-P	Control
16	Collection Team	3	2	1	4
1 Control hut = no treatment
2Pull hut = outdoor CDC LT alone
3Push hut = indoor spatial repellent alone
4Push-Pull hut = combined use of outdoor CDC LT and indoor spatial repellent
