# Supplementary material for: The field evaluation of a push-pull system to control malaria vectors in Northern Belize, Central America
Source: Malar J. 2015 Apr 29;14:184. doi: 10.1186/s12936-015-0692-5 (PMC4425932; doi:10.1186/s12936-015-0692-5)
Supplement: Additional file 4: — Parity rates for subset of captured An. vestitipennis and An. albimanus that were age graded via ovarian dissection, by collection night. [file 12936_2015_692_MOESM4_ESM.xlsx]

## Sheet: Additional file 4
Additional file 4. Parity rates for subset of captured An. vestitipennis and An. albimanus that were age graded via ovarian dissection, by collection night5
	An. vestitipennis												An. albimanus
	Inside1 SR2			Outside3 SR			Inside Control4			Outside Control			Inside SR			Outside SR			Inside Control			Outside Control
Night	n	Parity (%)		n	Parity (%)		n	Parity (%)		n	Parity (%)		n	Parity (%)		n	Parity (%)		n	Parity (%)		n	Parity (%)
2014-09-03	13	85		16	69		14	79		13	77		2	50		1	100		6	33		8	50
2014-09-06	9	67		5	80		11	82		6	67		4	75		4	50		9	33		6	83
2014-09-10	8	12.5		6	33		14	50		10	50		3	33		3	0		10	70		10	40
2014-09-13	3	75		0	n/a		4	100		0	n/a		2	0		6	17		8	25		4	25
2014-09-17	10	40		2	50		14	64.3		3	66.7		6	33		10	40		7	43		3	0
2014-09-24	3	66.7		6	66.7		6	66.7		7	71.4		8	50		10	60		10	60		10	20
2014-09-27	10	70		7	42.9		20	70		2	100		7	86		3	66		5	60		0	n/a
2014-10-04	18	55.5		0	n/a		13	15.4		1	100		10	70		10	40		5	60		5	100
2014-10-08	8	75		8	75		15	80		11	63		4	75		9	89		5	80		5	40
2014-10-14	13	23.1		0	n/a		18	22.2		0	n/a		5	80		5	20		4	50		5	100
2014-10-18	0	n/a		0	n/a		0	n/a		9	33.3		0	n/a		0	n/a		0	n/a		0	n/a
2014-10-22	16	68.8		10	60		15	46.7		5	40		0	n/a		0	n/a		0	n/a		0	n/a
2014-10-25	7	100		10	50		16	62.5		9	55.6		0	n/a		5	60		0	n/a		8	38
2014-11-22	3	66.7		5	80		10	80		8	75		0	n/a		0	n/a		0	n/a		0	n/a
2014-11-26	6	66.7		6	66.7		9	88.9		2	50		0	n/a		0	n/a		0	n/a		0	n/a
1Inside = collected in window intercept traps. 3Outside = collected in light traps.
2SR = Experimental hut with indoor repellent. 4Control = Experimental hut with no repellent
5 Wilcoxon signed rank hypothesis tests on An. vestitipennis showed no significant differences in parity rates among mosquitoes collected indoors vs. outdoors (P=.724) or at huts with repellent vs. without repellent (P=.131).
An. albimanus numbers were too low for meanigful statistics, but gross trends are presented.
n/a = not applicable
