# Supplementary material for: The field evaluation of a push-pull system to control malaria vectors in Northern Belize, Central America
Source: Malar J. 2015 Apr 29;14:184. doi: 10.1186/s12936-015-0692-5 (PMC4425932; doi:10.1186/s12936-015-0692-5)
Supplement: Additional file 5: — Midpoint (06 October 2012) baseline collections. Window trap densities were not diminished in huts that had previously received repellent treatments, indicating no residual effects after cleaning. [file 12936_2015_692_MOESM5_ESM.xlsx]

## Sheet: Additional file 5
Additional file 5. Midpoint (06 October 2012) baseline collections. Window trap densities were not diminished in huts that had previously received repellent treatments, indicating no residual effects after cleaning
Hut 1 (4 nights of repellent treatment)	WA Total		WB Total		WC Total		Species Totals
	vesti	6	vesti	22	vesti	29		57
	albi	4	albi	11	albi	33		48			Hut	No. of repellent treatment nights	An. vestitipennis	An. albimanus	Total Mosquitoes
	crucians	2	crucians	5	crucians	4		11			2	0	78	49	212
	puncti	0	puncti	0	puncti	0		0			1	4	57	48	194
	darling	0	darling	0	darling	0		0			3	4	46	40	162
	gabald	0	gabald	0	gabald	0		0			4	8	106	42	257
	culex	3	culex	34	culex	38		75
	psoro	0	psoro	0	psoro	3		3
	other	0	other	0	other	0		0
							Hut Total
								194
Hut 2 (0 nights of repellent treatment)	WA Total		WB Total		WC Total		Species Totals
	vesti	5	vesti	44	vesti	29		78
	albi	3	albi	12	albi	34		49
	crucians	1	crucians	8	crucians	4		13
	puncti	0	puncti	0	puncti	0		0
	darling	0	darling	0	darling	0		0
	gabald	0	gabald	0	gabald	0		0
	culex	2	culex	28	culex	38		68
	psoro	0	psoro	1	psoro	3		4
	other	0	other	0	other	0		0
							Hut Total
								212
Hut 3 (4 nights of repellent treatment)	WA Total		WB Total		WC Total		Species Totals
	vesti	1	vesti	14	vesti	31		46
	albi	1	albi	7	albi	32		40
	crucians	0	crucians	4	crucians	4		8
	puncti	0	puncti	0	puncti	0		0
	darling	0	darling	0	darling	0		0
	gabald	0	gabald	0	gabald	0		0
	culex	0	culex	26	culex	38		64
	psoro	0	psoro	1	psoro	3		4
	other	0	other	0	other	0		0
							Hut Total
								162
Hut 4 (8 nights of repellent treatment)	WA Total		WB Total		WC Total		Species Totals
	vesti	14	vesti	35	vesti	57		106
	albi	7	albi	14	albi	27		48
	crucians	4	crucians	7	crucians	5		16
	puncti	0	puncti	0	puncti	0		0
	darling	0	darling	0	darling	0		0
	gabald	0	gabald	0	gabald	0		0
	culex	3	culex	38	culex	40		81
	psoro	0	psoro	0	psoro	6		6
	other	0	other	0	other	0		0
							Hut Total
								257
